# Supplementary material for: The Influence of Spinning Process on the Properties and Structure of PBS Fibers
Source: Polymers (Basel). 2025 Apr 22;17(9):1138. doi: 10.3390/polym17091138 (PMC12073709; doi:10.3390/polym17091138)
Supplement: Supplementary file 1 [file polymers-17-01138-s001.zip]

Archive with 1 entries (1 files):
- polymers-3583303-supplementary.pdf
